# Supplementary material for: A contractile injection system is required for developmentally regulated cell death in Streptomyces coelicolor
Source: Nat Commun. 2023 Mar 16;14:1469. doi: 10.1038/s41467-023-37087-7 (PMC10020575; doi:10.1038/s41467-023-37087-7)
Supplement: Supplementary file 6 — Source Data [file 41467_2023_37087_MOESM6_ESM.xlsx]

## Sheet: Figure 1f
Figure 1f
eCIS-derived particle size distribution
		Intracellular marure particles			Extracellular contracted sheaths
	particle	Length [nm]	Width [nm]	particle	Length [nm]	Width [nm]
	1	275.2	21.59	1	64.35	27.97
	2	279.5	24.72	2	121.8	36.96
	3	279.9	21.2	3	127.8	35.15
	4	325	17.73	4	121.7	39.89
	5	274.3	23.64	5	228.9	37.08
	6	303.5	21.15	6	117.1	30.44
	7	314	24.3	7	124.1	33.27
	8	285.6	22.29	8	108.6	19.87
	9	295	24.71	9	118	41.83
	10	313.3	19.23	10	135.3	42
	11	275	22.45	11	127.6	35.77
	12	307.8	20.56	12	128.6	31.28
	13	300.3	19.49	13	134	35.22
	14	312.5	26.12	14	173.6	36.55
	15	308.5	20.37	15	145.9	33.27
	16	285.1	20.6	16	134.9	25.72
	17	313	21.77	17	107.5	41.51
	18	299.2	23.97	18	141.5	28.59
	19	312.9	19.98	19	126.3	26
	20	287.1	21.43	20	119	31.78
	21	281.1	17.37	21	120.7	34.94
	22	289.9	18.45	22	118.5	25.13
	23	285.6	20.25	23	128.7	29.75
	24	291.9	19.15	24	137.7	35.37
	25	299.5	23.54	25	134.5	32.26
	26	287.7	21.33	26	134.9	26.61
	27	283.9	21.29	27	121.8	22.67
	28	290.3	18.27	28	120.5	36.2
	29	299	18.82	29	104	35.49
	30	283	22.61	30	109.3	31.02
	31	289.7	17.99	31	238.4	31.66
	32	323	21.67	32	115.3	32
	33	222.6	21.52	33	117.2	31.66
	34	285.8	20.37	34	134	28.72
	35	293	18.45	35	108.6	30.38
	36	291.8	20.7	36	135.2	34.94
	37	262.7	16.63	37	122.6	29.27
	38	260.8	23.42	38	235.1	29.97
	39	302.3	21.94	39	158.9	34.94
	40	279.7	15.98	40	129.4	39.73
	41	389.6	26.44	41	107.6	26.44
	42	294.8	16.13	42	128.6	30.03
	43	321.9	24.23	43	113.9	33.71
	44	257.6	17.82	44	140.8	33.24
	45	237	17.47	45	129.5	28.7
	46	277	22.81	46	288.5	35.3
	47	318.5	21.94	47	128.1	31.05
	48	302.5	27.44	48	77.48	27.95
	49	297.1	24.56	49	114.8	30.29
	50	303.6	18.44	50	128.4	28.12
	51	281	21.11	51	149.4	26.39
	52	304.4	19.19	52	112.9	38.43
	53	290.2	24.83	53	130.3	37.74
	54	293.1	23.98	54	136.3	25.21
	55	268.9	20.87	55	102.6	28.3
	56	327.9	17.44	56	140.1	36.63
	57	312.4	21.86	57	132.1	24.06
	58	324.4	22.32	58	254.7	26.12
	59	373.8	24.9	59	116.5	27.09
	60	271.2	29.27	60	85.86	37.74
	61	243	16.47	61	129.1	35.86
	62	316.3	20.37	62	125	33.9
	63	314.5	27.2	63	137	23.85
	64	323.6	19.49	64	169.9	34.53
	65	305.2	20.84	65	141.7	23.33
	66	289.4	19.95	66	130.3	31.8
	67	311.1	17.47	67	149	24.23
	68	311.4	21.67	68	125.5	26.15
	69	302.5	16.92	69	122.2	32.65
	70	313.1	19.49	70	149.4	33.26
	71	290.6	15.53	71	123.8	28.22
	72	280.6	15.32	72	114.7	33.45
	73	306.7	17.79	73	113.8	38.48
	74	266.9	20.01	74	120.8	34.26
	75	296.2	23.58	75	118	28.69
	76	262.2	27.62	76	128.4	27.09
	77	284.2	23.98	77	110.7	27.56
	78	283.7	19.48	78	132.6	37.19
	79	290.8	18.9	79	243.6	32.2
	80	266	20.21	80	123.5	29.54
				81	116.5	28.62
				82	136.2	34.68
				83	114.4	30.88
				84	135.6	26.11
				85	122.3	34
				86	243.4	31.13
				87	112.1	34.53
				88	88.93	32.2
				89	106.7	32.35
				90	81.13	31.98
				91	100.9	33.93
				92	124.1	37.32
				93	124.3	31.17
				94	76.6	30.38
				95	141.3	28.73
				96	125.9	26.26
				97	121.9	31.66
				98	113.8	25.82
				99	129.8	25.89
				100	97.08	31.98
				101	95.28	26.26
				102	123.6	34.89
				103	131.8	35.63
				104	109.7	34.53
				105	117.4	35.46
				106	140.5	29.46
				107	113.6	37.39
				108	138.2	32.15
				109	139.9	32.5
				110	119.1	33.59
				111	110.3	32.69
				112	133.5	31.73
				113	130.3	32.62
				114	137.4	30.9
				115	81.17	36.59
				116	135.7	33.6
				117	273.1	34.99
				118	104.6	33.5
				119	119.9	26.09
				120	114.1	36.78
				121	118.2	24.46
				122	126.9	27.44
				123	125.3	29.27
				124	122.6	37.16
				125	139.3	36.98
				126	128	28.06
				127	113.3	30.03
				128	138.2	25.76
				129	126.2	35.63
				130	121.1	37.29
				131	117.9	36.32
				132	256.2	24.72
				133	117.4	27.99
				134	127.3	30.68
				135	240.6	24.5
				136	136.2	28.19
				137	123.4	34.99
				138	128.1	24.23
				139	129.6	39.99
				140	122.9	29.15
				141	149.8	22.4
				142	113.1	26.99
				143	123.4	31.92
				144	131.1	32.15
				145	99.2	27.9
				146	116.8	33.46
				147	123.3	36.52
				148	126.9	25.21
				149	112.8	29.53
				150	114	29.42
				151	118.4	34.94
				152	139.8	31.86
				153	201.7	31.73
				154	139.6	43.91
				155	150.1	29.08
				156	120.8	41.11
				157	205.5	37.57
				158	138.6	34.45
				159	139.8	34.57
				160	306.2	22.9
				161	111.5	28.55
				162	173.8	31.41
				163	130.2	45.6
				164	120.8	38.2
				165	112.7	26.97
				166	110.4	32.26
				167	142.8	32.55
				168	102	31.62
				169	152.1	27.31
				170	131	30.05
				171	125	29.39
				172	143.1	29.27
				173	105	35.61
				174	126.6	27.41
				175	105.7	22.48
				176	129.6	35.27
				177	118.8	30.38
				178	129.6	33.41
				179	130.6	33.71
				180	110.6	27.52
				181	125.4	31.54
				182	130.8	27.72
				183	124.4	35.21
				184	122.7	31.62
				185	119.5	29.46
				186	125.4	44.95
				187	137.8	37.39
				188	72.2	41.15
				189	146	35.96
				190	117.1	31.71
				191	130.8	29.91
				192	119.7	33.71
				193	120.5	36.9
				194	116.7	28.99
				195	200.1	24.93
				196	123.8	34.99
				197	102.4	29.97
				198	123.8	31.94
				199	121.1	37.07
				200	105	28.86
				201	129.9	33.88
				202	146.7	30.06
				203	122	28.06
				204	138.8	26.12
				205	128.5	22.98
				206	118.2	33.6
				207	135.9	29.11
				208	113.1	30.27
				209	128.4	37.85
				210	125.8	24.43
				211	119.5	23.08
				212	238.2	36.03
				213	123.3	34.44
				214	115.4	29.5
				215	131.2	26.86

## Sheet: Figure 2b
Figure 2b
Interspecies growth inhibition induced by WT and eCIS-deficient Sco strains
Plot 1 - M. luteus
	Sco WT	Outer diameter [mm]	Outer radius [mm]	Outer surface area [mm2]	Colony diameter [mm]	Colony radius [mm]	Colony surface area [mm2]	Zone of inhibition (mm2)
	1	12.23	6.115	117.474	8.15	4.075	52.1681	65.3062
	2	12.77	6.385	128.077	8.42	4.21	55.6819	72.3953
	3	13.32	6.66	139.347	8.15	4.075	52.1681	87.1791
	4	12.65	6.325	125.681	8.26	4.13	53.5858	72.0955
	5	11.42	5.71	102.429	8.26	4.13	53.5858	48.843
	6	13.7	6.85	147.411	8.08	4.04	51.2758	96.1356
	Sco ΔTS
	1	10.6	5.3	88.2473	8.7	4.35	59.4468	28.8006
	2	10.87	5.435	92.8002	7.88	3.94	48.7688	44.0314
	3	10.33	5.165	83.809	8.15	4.075	52.1681	31.6409
	4	11.78	5.89	108.988	9.14	4.57	65.6118	43.3766
	5	11.7	5.85	107.513	8.44	4.22	55.9467	51.5664
	6	11.6	5.8	105.683	8.5	4.25	56.745	48.9382
Plot 2 - S. cerevisiae
Overlay conc.	105 cells/ml
	Sco WT	Outer diameter [mm]	Outer radius [mm]	Outer surface area [mm2]	Colony diameter [mm]	Colony radius [mm]	Colony surface area [mm2]	Zone of inhibition (mm2)
	1	22	11	380.133	6.6	3.3	34.2119	345.921
	2	16.2	8.1	206.12	8.2	4.1	52.8102	153.31
	3	17	8.5	226.98	7.64	3.82	45.8434	181.137
	4	17.39	8.695	237.514	8.15	4.075	52.1681	185.346
	5	18.86	9.43	279.366	8.18	4.09	52.5529	226.813
	6	21.1	10.55	349.667	8.3	4.15	54.1061	295.561
	7	21.95	10.975	378.407	8.65	4.325	58.7655	319.641
	8	20.05	10.025	315.732	9.77	4.885	74.9685	240.763
	Sco ΔTS
	1	20	10	314.159	7.7	3.85	46.5663	267.593
	2	0	0	0	6.59	3.295	34.1083	0
	3	0	0	0	8.5	4.25	56.745	0
	4	0	0	0	7.61	3.805	45.4841	0
	5	14.77	7.385	171.337	7.95	3.975	49.6391	121.698
	6	18	9	254.469	8.63	4.315	58.494	195.975
	7	0	0	0	7.32	3.66	42.0835	0
	8	0	0	0	7.97	3.985	49.8892	0
Overlay conc.	106 cells/ml
	Sco WT
	1	16.7	8.35	219.04	8.01	4.005	50.3912	168.648
	2	18.18	9.09	259.584	8.48	4.24	56.4783	203.106
	3	18.64	9.32	272.886	9.47	4.735	70.4352	202.451
	4	16.7	8.35	219.04	9.07	4.535	64.6107	154.429
	5	17.4	8.7	237.787	8.56	4.28	57.549	180.238
	6	18.8	9.4	277.591	9.2	4.6	66.4761	211.115
	Sco ΔTS
	1	0	0	0	7.55	3.775	44.7697	0
	2	0	0	0	8.6	4.3	58.088	0
	3	0	0	0	8.88	4.44	61.9321	0
	4	0	0	0	7.08	3.54	39.3692	0
	5	0	0	0	8.71	4.355	59.5835	0
	6	0	0	0	7.3	3.65	41.8539	0

## Sheet: Figure 3a-3c
Figure 3
Sco eCIS mutants exhibit reduced cell death during hyphal differentiation
Fig. 3a	48 hr									Fig. 3b	54 hr									Fig. 3c	74 hr
		Live/dead ratio [SYTO9/PI]						Pellet diameter [µm]				Live/dead ratio [SYTO9/PI]						Pellet diameter [µm]				Live/dead ratio [SYTO9/PI]						Pellet diameter [µm]
		WT	ΔTS	ΔBP			WT	ΔTS	ΔBP			WT	ΔTS	ΔBP			WT	ΔTS	ΔBP			WT	ΔTS	ΔBP			WT	ΔTS	ΔBP
		1.15723	0.449083	0.796821			80.7	161.7	195.5			1.68085	1.86444	1.41853			136	47.7	53.1			0.50449	0.253938	1.00127			304.7	51.4	85.4
		1.25178	0.436881	1.02189			109.3	89.5	120			0.500695	2.43835	1.81565			86.3	59.3	57.1			0.886416	1.00637	0.955002			166.3	90.5	72.5
		1.20761	0.38458	0.765255			59.6	115.5	59			0.503519	2.27796	4.41878			125.3	43.4	69.8			0.709981	1.0226	1.58377			110.2	141.1	138.9
		1.1756	0.480487	0.723584			44.8	106.4	48			0.560143	3.11543	3.44022			65.3	43.8	59.3			0.680306	1.58293	1.33368			120.2	66.2	64
		0.5841	0.58351	1.05271			92.7	79.8	70			0.563231	2.32548	3.08851			106.2	65	72.2			0.99507	1.28364	1.20035			194.9	93.6	77.2
		0.650733	0.712201	0.686793			94.4	83.2	77			0.571703	2.24834	3.35713			102.5	53.2	52.5			0.994662	1.46859	1.476			250.8	52.7	67.8
		0.551229	0.657865	0.706192			68.9	127.8	117			0.600633	2.32549	2.36799			130.2	73.4	83.4			1.15773	1.28103	1.15779			280.5	53.9	75.3
		0.758209	0.543608	0.686659			140.9	100	116			0.60917	2.45288	3.20601			64.6	72.2	56.3			1.16785	1.20872	1.0569			192.7	59.8	72.7
		1.70538	0.620436	0.557103			111.6	118.2	89.7			0.628176	1.69149	1.48939			101	90.4	46.1			1.1236	1.29286	1.09575			136.7	106.3	88.5
		0.616819	0.78238	0.624483			80.9	114.5	68.6			0.639164	1.93007	1.79601			83.4	58.1	88.9			0.463342	2.80967	1.64139			190.5	51.2	84.6
		0.500621	0.890138	1.00777			130.9	80	46			0.639962	2.77954	2.94164			41.6	54.6	71.2			0.526283	1.39278	1.20475			137.9	76.8	74.6
		0.679042	0.819257	0.712041			62.2	90.5	69.6			0.659083	1.49966	2.36611			126.7	69.7	103			0.477507	0.76599	1.2588			216	40.4	84.9
		0.596174	0.818603	0.609589			67.8	53.3	101.2			0.659387	2.2643	2.20461			130.6	54.9	63.4			0.66538	0.799019	1.1702			267	91.5	109.4
		1.16102	0.510021	0.659098			89.2	108.3	68.3			0.672017	1.50295	1.55441			86.2	42	86.7			0.804492	1.45992	0.907577			180.9	60.8	56.3
		1.14235	0.673655	0.526095			122.3	82.6	121.9			0.679274	1.83962	1.55769			132.9	55.8	68.8			0.310372	0.958022	1.34422			151.8	76.9	69
		0.624736	0.49291	0.763087			81.5	105.8	74.6			0.681055	1.8163	2.60724			115.3	51.9	53.6			0.504363	1.24071				162	56.8	89.7
		0.539149	0.529411	0.570873			66.9	115.5	86.5			0.687901		4.24329			89.3	41.3	106.5			0.527567					75.9	49.8	64.1
		0.521001	0.806492	0.475554			118.4	66.2	105.5			0.699654		1.58466			68.1	49	68.1			0.699258					131	45.6	124.9
		0.740473	0.549387	0.720243			77.5	134.3	60.1			0.741092		2.31854			140.8	62	53.7			0.761237					69	94.6	39.8
		0.658378	0.786217	0.811691			85.6	92.5	119.1			0.78228		3.27274			201.9	47.2	73.3			0.905156					213.6	110	43.4
			0.743939	0.521075			81.7	104.6	111.4			0.814669		2.65979			108.5	40	44.3			0.668885					101.9	115	48.2
			0.749946	0.465383			42.4	95.5	88.9			0.880318		2.54402			80.1	34.5	67.1			0.51378					194	36.5	88.6
			0.559673	0.707668			94.2	257.7	103.6			0.896293		3.30168			140.8	30	60.7			1.37874					135.8	91.1	53.1
			0.446815	0.544988			75.1	90.1	92.12			0.908399		4.19703			107.5	46.7	83.3			0.726274					175.7	61.6	112.1
				0.605163			80.3	97.5	103.2			0.941507		3.08263			126.3	50.1	72.5			0.631172					115.5	82.3	137
				0.430536			63.8	64.6	111			1.00488		2.93644			69.7	37.5	50.3			0.520168					155.6	57.5	77
				0.705399			56.9	128.7	75.7			1.06332		2.4225			128.7	69.6	56.9			0.68027					129.6	68.9	108
				0.592422			68.9	99.5	96.9			1.11447		2.62581			109.3	84.2	115.1			0.582803					210.4	83	81
				0.652327			47.7	91.9	124.6			1.20702		2.06321			77.9	58	69.9			0.583267					90.1	47.3	96.7
				0.441536			98.4	117.8	83.7			1.26483		1.8773			98.2	93.3	133.1								115.6	82	98.3
							103.7	75.4	67.3			1.30576		2.26643			84.6	57.7	92								129	62	45.2
							88.7	93.4	90.3			1.3069		2.36053			142.7	70.9	65								161.9	72.3	104.5
							79.2	64.3	87.6			1.35328		2.50112			108.5	78.5	75.5								73.4	69.4	109.3
							122.3	55.8	89.4			1.38635		2.39714			92.9	42.9	52.9								93.6	59.5	47.7
							135.3	94.6	106.2			1.39522		1.69933			82.1	58.2	94.8								219.9	32.9	35.8
							61.5	110.7	121.7			1.46848		2.84736			94.8	83.1	55.8								162.2	96.3	51.2
							82.1	65.3	109.3			1.51562		1.83667			121	47.5	69.5								114	44.3	94.7
							92	57.9	64.4			1.51683		1.45901			115.5	62.2	111								206.4	39.4	89.5
							109.6	85.9	67.2			1.56563		2.0274			110.3	73.5	77.8								131.8	50.3	80.2
							128.2	122.5	93.1			1.61209		2.15853			96.5	55.9	61.6								85.4	39.3	53.2
							100.9	74.7	110.2			1.65737		3.74286			162.4	63.1	61								78.3	61.6	80.5
							82.6	92.2	76.7			1.6894					114	122	47.4								189.8	92.5	105.5
							139.8	102.8	137.7			1.74595					77.4	79.5	58								155.7	58.5	60.3
							91.6	77.8	98			1.86836					118	77.6	74.3								206.8	98.4	59.1
							124.9	64.1	105			1.89915					137.8	61.4	50.5								104.6	59.6	74.9
							62	73.1	120.8			1.94163					128.6	41.6	57.6								88.3	93.2	70.1
							93.7	90.9	103.5			2.10041					70.3	30.5	73								99	83.8	74.9
							115	92.4	77			2.1045					160	93.4	45.6								85.7	59.6	42.1
							56.3	101.7	83.9			2.21345					140.7	57.8	74.2								44.8	45.6	61.1
							62.8	60.1	60.5			2.25511					149.2	46.2	65								183.9	76.2	122.3
							77.5	73	105.3			2.33281					104.5	53.9	49.3								157.2	65.1	54.9
							69.2	94.6	80.2			2.3801					148.5	91	62.3								120.5	58.6	123.7
							70.4	50.4	94.6			2.41194					72.9	38.7	53.1								109.5	53.9	96.2
							66.3	81.2	78			2.55258					52.7	54.2	46.2								157.3	56.3	57
							87.9	90.1	95.8			2.85362					51	70.6	70.4								180.3	61.6	98.2
							70.3	65.4	139.4								130.4	50.7	93.8								77.4	49.3	61.3
							129.4	77.9	154.2								102.2	53.6	79.4								74.8	64.5	59.9
							68.3	56.1	111.8								143.4	36.6	90.3								204.4	45.6	73.8
							74.8	68	127.4								103.4	45.1	64.1								127.2	90.6	41.2
							86.7	96	87.2								91.4	68.7	70.3								70.7	52.6	50.4
							62.2	69.7	146.7								111.8	43	57.9								194.9	73.2	94.5
							47.8	80	83.1								100.6	58.5	75.1								142.1	71.2	58
							65.1	59.8	93.8								83.7	41	84.6								229.4	65.6	78.3
							113.7	82.6	57.7								117.9	57.3	113.3								117	54.7	49.8
							66	68.9	73.9								71.8	62.9	89.5								80.5	72.8	71.6
							122.1	103.6	50.3								85.7	45.1	83.9								151.9	104.3	78.5
							147.9	79	109								86.7	73.3	61.9								202.3	56.4	38.4
							92.2	85.4	112.5								76.2	58.7	72.8								113.2	83.5	59.5
							71.4	61	90.4								74.8	162.5	64.5								182.1	37.5	67.6
							64.6	57.5	81.6								117.9	54.3	79.1								67		92.5
							75.8	62.7	54.9								109.4	51.5	58.9								71		71.3
							171.6	57.4	94.2								120.4	93.3	41.6								115
							81.1	41.1	61.5								127.6	41.7	59.8								112
							74.6	104	79.1								103.7	52.4	73.5
							104.2	72	65.7								47.2	34.6	63.9
							78.9	56.2	70.1								94	71	81.8
							56.6	105	77.7								128.2	63.2	89.2
							46.9	99.4	112.6								187.1	62.3	96.5
							49	130	73.6								60	53.8	120.2
							85	83.8	60.6								82.9	40.1	42.9
							77.1	72	70.8								138.8	41.6	66
							100.2	82.2	66.4								199.7	57.4	53.9
							59.8	75.2	85.7								117	78.3	58.7
							62.3	88.3	93.4								79.6	73.2	55.3
							39	74.8	79.7								93.7	79.9	72.3
							59.1	92.6	74.9								38.6	38.4	108
							48.3	99.2	80.5								106.8	61	76.5
							91.4	112.9	78.5								139.6	54.3	44.7
							63.5	91.1	111.7								85.7	73.9	52.3
							49.8	46	84.1								128.3	60	59
							74.5	85.3	84.8								77	56.7	46.4
							62	175.4	52.9								145.3	53.2	75.6
							53	71.3	69								58.8	41.7	61.7
							120.7	84.3	103.9								146.2	69.1	74.1
							90.8	138.6	44.7								159.3	41.9	138
							71.2	127.9	92.7								83	67.3	66.2
							63.5	72.6	83								160	59.5	89.9
							100.3	54.4	124.2								81.4	54.3	51.4
							51	67.8	83.3								121.2	69.2	73.1
								103	115.8								56.4	46.2	61.8
								115.2	95.5								180.8	63.6	101
								119.8	57.9								104.9	51.1	89
								144.3	98.5								87.9	125.1	48.7
								108.2	108.7								131.4	52.8	65.5
								89.4	84.7								176.2	69.2	79.8
								131.7	62.8								99.5	104	92.5
								138.5	148.4								62.9	66.9	92.6
								110.6	146.4								88.5	61.1	118.8
								60	91.5								116.3	54.6	74.3
								145.4	80.3								97.8	82	63.3
								98.5	93.9								114.4	56.6	48.5
								67.7	66.4								123.5	82.4	61.8
								80.8	63.6								140.2	52.5	52.1
								154	54								93.4		46.3
								98	94								84.1		49.8
								85.3	123								133.3		71
									74								70.3		77.9
									63								58.3		79.6
									86.1								71.8		67.1
									49								108.8		56.1
									83								157.9		43.7
									123.6								101.6		74.8
									79								79.5		99.3
									88.3								56		60.3
									90.5								127.5		51.6
									53								158.7		31.2
									116								112.4		59.1
									76								144.9		92.5
									70.9								104.4		70.1
									154.6								77.3		48.1
									77.8								94		90.5
																	69		48.6
																	138.3		81.7
																	95		54.9
																	126.4		41
																	95.6		51.5
																	85.1		60.3
																	101.9		70
																	162.5
																	60.4
																	129.9
																	148.6
																	68.8
																	123.7
																	100.8
																	188
																	139.8
																	221.4
																	61.4
																	72.7
																	118.7
																	71.3
																	125.7
																	129.4
																	94.8
																	123.4
																	114.9
																	75.6
																	99.4
																	134.9
																	125.9
																	231.5
																	126.1
																	98.9
																	146.7
																	181.9
																	133.5
																	84.3
																	99.4
																	228.9
																	214.9
																	236.1
																	100.2

## Sheet: Figure 4c
Figure 4c
eCIS mutants display accelerated development and early spore formation on solid medium
Aerial hyphae and spore density - 42 hr
Density [% slide coverage]
WT	ΔTS_1	ΔTS_2	ΔBP
0.201357	1.39214	2.05286	1.36393
0.395714	2.22564	1.974	2.2025
0.389286	1.64171	5.53593	2.66307
0.334071	3.87286	3.87507	1.91707
0.200357	0.869571	2.55307	1.73271
0.00278571	1.9345	2.12214	4.29993
0.199214			3.98064
Aerial hyphae and spore density - 55 hr
Density [% slide coverage]
WT	ΔTS_1	ΔTS_2	ΔBP
0.503214	5.5115	5.39029	3.18643
0.838929	13.8306	17.5459	5.65836
0.451286	5.45207	11.7125	9.194
0.744571	11.8254	10.5746	12.7551
0.588786	4.8	14.0686	1.00779
0.863143	15.7523	5.92243	6.18422

## Sheet: Figure 5
Figure 5
The eCIS cluster of S. coelicolor is expressed during vegetative growth right before the developmental switch
Mean luminescence values [CPS] (normalized to empty vector)
	Time [h]
Promoter	0	19	23	27	43	47	51	67	71	75	92	95	99	116	120	123	139	144	147
eCISp1	-2.33333	-0.666667	8.33333	40	1009.33	1346.33	1540.33	2309	2367	2107	497.333	469.333	390	264.667	235.667	209.333	153.667	140	136.667
eCISp2	-0.666667	-1.66667	5	40	774.333	994.667	1143	1348.33	1364	1092.33	302	295.667	295	209.333	166.667	178	144	145	140.333
eCISp3	-0.333333	0.666667	3	27.3333	358.667	459.667	548.333	790.667	772.667	619.667	87.3333	90.6667	78.3333	42.3333	41.6667	32.3333	23.6667	26.6667	29
eCISp4	-3.66667	202	1122.33	2826.33	22161.7	26959.3	29299.3	34900.3	35830.2	31195.3	12322.8	12312.5	10041.7	5050	3882.33	3909.67	2612	2650	2478.33
RedDp	6.66667	3.66667	5	5	2548	5135.67	7180.33	9594.33	11872.2	12638.8	8241	8176.5	7054.33	2585.33	2084.67	1835.33	1298.33	1319	1205.67
HrdBp	-2	101.333	562.667	1426.83	11260.2	13709.5	14923.8	17845.5	18301.4	15907.5	6205.08	6201.58	5060	2546.17	1962	1971	1317.83	1338.33	1253.67
Raw luminescence data plate 1
	Time [h]
	0	19	23	27	43	47	51	67	71	75	92	95	99	116	120	123	139	144	147
eCISp1_A	12	16	28	102	1202	1442	1558	2450	2748	2348	392	360	318	162	174	138	108	106	88
	14	6	30	186	1318	1624	1754	2628	2908	2852	504	488	444	224	222	186	140	174	132
	4	14	26	156	1474	1758	2072	2976	3166	2702	502	472	444	252	274	170	136	136	96
eCISp1_B	8	4	20	54	1222	1442	1560	2922	3014	2826	576	552	472	310	328	234	174	146	118
	16	10	28	40	1072	1432	1578	3074	3066	2744	628	618	470	308	292	194	154	148	142
	8	6	10	28	928	1274	1320	2794	2794	2746	614	574	414	248	298	214	162	136	112
eCISp1_C	42	30	42	58	1136	1542	1468	2714	2690	2654	676	662	454	228	246	186	182	142	150
	26	18	18	36	652	1080	1386	2212	2384	2308	950	930	726	316	262	220	280	322	298
	14	14	24	36	326	514	630	1646	1746	1682	1172	1316	1078	520	450	324	318	306	270
eCISp2_A	10	12	20	56	986	1252	1320	1596	1566	1416	326	332	336	206	192	146	122	118	128
	14	8	12	46	804	1126	1344	1798	1760	1596	384	372	340	220	224	164	144	152	130
	14	12	20	82	1072	1250	1474	1908	1806	1464	316	358	328	226	236	168	148	134	118
eCISp2_B	12	16	34	134	768	976	1114	1376	1368	1104	284	364	308	200	226	160	152	154	128
	8	20	16	64	610	744	806	1408	1302	1086	360	406	412	252	236	190	158	136	122
	16	14	22	62	608	778	888	1226	1180	1006	306	354	326	252	236	158	160	160	126
eCISp2_C	2	10	14	28	894	1132	1486	2344	2326	2068	652	682	620	302	274	220	206	204	194
	14	8	14	28	736	892	1046	2294	2300	2044	750	814	672	334	310	242	218	230	222
	4	10	16	24	754	980	1214	2026	2058	2098	894	924	738	344	276	226	216	272	292
eCISp4_A	18	212	1306	3358	17059	21478	23398	26213	25355	21114	7242	8188	7580	3260	3086	2084	1734	1886	1750
	18	64	626	2154	16199	23576	25025	31592	31260	26895	8592	9154	8202	3398	3278	2092	1754	1782	1684
	8	76	720	2092	8170	10800	12246	26647	27829	25479	7384	8466	7350	3462	3694	2514	2152	2058	1920
eCISp4_B	12	96	750	1670	8204	10986	13224	32367	34762	33057	10604	11874	9830	4354	4440	2980	2374	2310	2056
	10	176	1256	3460	12816	16373	20624	31266	31232	27671	10116	11588	10440	4774	4550	2922	2296	2252	2008
	10	82	692	2178	13760	19677	24140	40088	41712	38259	13076	14191	11188	4510	4224	2786	2276	2356	1940
eCISp4_C	16	242	1090	3170	11250	12864	14779	33757	35830	32529	10608	11374	8986	4362	4322	2854	2428	2440	2254
	10	366	1328	3338	17973	20794	24917	41502	42893	38097	12744	13888	10348	4530	4202	3030	2230	2220	1954
	8	334	1210	2506	22066	25355	25465	35574	37222	35852	12856	13614	10380	4300	4006	2802	2618	2926	2928
eCISp3_A	10	10	24	46	576	632	694	1002	1028	820	120	154	138	56	68	60	38	52	38
	14	10	12	42	448	714	836	1058	1022	900	156	156	114	80	68	46	48	44	42
	12	14	18	50	526	734	850	1206	1196	1092	188	172	152	74	70	58	40	42	58
eCISp3_B	12	8	14	40	532	638	680	1084	1050	942	180	170	158	56	84	64	62	40	48
	8	12	20	62	512	650	774	1148	1212	1096	260	272	224	114	112	102	76	68	62
	6	8	14	36	490	598	650	1058	1142	1108	214	182	166	96	102	60	40	60	50
eCISp3_C	10	8	18	54	560	726	792	1196	1180	1018	190	194	176	98	74	70	48	46	40
	14	10	16	58	622	772	788	1200	1294	1020	212	202	156	76	104	66	38	48	46
	14	14	14	36	742	908	922	1306	1260	1058	262	312	250	68	92	48	76	86	86
empty vector	18	6	6	16	38	80	90	300	306	350	198	172	124	44	50	32	46	26	26
	8	8	10	14	74	118	142	296	322	338	170	154	106	78	60	40	36	42	28
	18	14	16	12	74	122	166	350	354	354	188	166	140	58	64	52	46	48	30
HrdBp	20	16	18	88	5656	8786	12302	26737	28382	29128	13374	13152	9082	3290	3446	2500	2180	2120	1900
	10	16	22	46	3360	5520	7610	20260	22848	23142	13650	14201	10872	3996	4258	3086	2378	2226	2074
	8	16	24	88	4966	7954	10780	26733	28914	30306	14961	14331	9770	3510	3460	2476	1922	1888	1750
RedDp	64	52	46	48	298	620	1344	9554	10858	11456	12138	14325	13596	4960	4700	2760	2556	2588	2262
	22	16	18	14	732	2016	4270	7586	8456	8778	4168	4490	3776	1390	1370	910	832	906	812
	12	10	12	8	1426	3044	5416	11096	11662	12406	7544	7704	5932	1964	1868	1130	836	848	880
Raw luminescence data plate 2
	Time [h]
	0	19	23	27	43	47	51	67	71	75	92	95	99	116	120	123	139	144	147
eCISp1_A	6	10	14	48	1314	1456	1692	2024	2144	2022	1384	1594	1424	738	480	610	206	162	150
	6	12	14	86	1650	2072	2512	3780	3876	3330	2064	2190	1848	848	546	616	214	160	140
	10	14	12	42	1112	1448	1676	2722	2924	2658	1876	2078	2018	1134	700	922	408	366	314
eCISp1_B	8	10	12	58	1624	2344	2780	4186	4624	4258	2616	2768	2526	1244	832	968	392	354	298
	6	10	14	66	1298	1694	1822	3196	3580	3248	1940	2072	1930	1238	782	990	544	518	532
	10	8	12	48	1526	1828	2224	3550	4132	3772	2546	2596	2416	1268	900	1000	484	438	334
eCISp1_C	6	18	16	44	1344	2130	2696	3256	3444	3060	2132	2238	2000	1006	704	910	410	316	276
	6	16	20	86	2492	3406	3622	4192	4356	3656	2266	2276	2080	1096	614	750	254	164	144
	12	8	14	66	1444	1830	2232	2846	2866	2482	1534	1652	1554	796	590	618	248	210	202
eCISp2_A	6	10	22	62	1450	2060	2420	2866	2948	2486	1496	1508	1382	622	438	488	232	194	152
	12	10	14	40	836	1180	1452	2250	2432	2346	1686	1918	1816	922	610	774	390	330	296
	6	14	22	46	1486	1964	2288	3100	3336	2982	2002	2148	2002	994	608	828	394	350	304
eCISp2_B	8	10	16	56	790	1196	1458	2288	2414	2218	1540	1714	1632	844	548	700	318	320	262
	14	10	10	68	744	1076	1380	2270	2526	2238	1598	1704	1488	892	564	698	404	334	278
	6	10	16	38	568	886	1046	1780	1806	1738	1318	1446	1418	820	536	680	400	340	328
eCISp2_C	8	6	20	32	1174	1796	2306	3096	3162	3070	2266	2272	2246	1142	770	884	540	434	384
	4	16	14	38	1176	1818	2250	2876	3014	2922	2074	2240	2126	1068	672	810	454	302	264
	6	6	10	44	1434	2006	2382	2844	3096	2914	2024	2176	1916	874	550	604	252	218	172
eCISp4_A	6	76	818	2388	35264	45724	58138	61929	64939	55283	30064	32513	27675	12602	7802	10308	4572	3790	3206
	10	132	1070	2760	24779	32953	45502	67000	74443	64008	28924	30964	25971	10002	6050	7792	3028	2538	2070
	10	54	748	1838	12572	21152	35408	61608	67130	60720	33743	36716	32011	14911	9564	12478	6050	5256	4664
eCISp4_B	8	42	468	1766	40854	56233	69185	66518	70096	63019	34553	36834	31959	13750	8954	11332	5470	4714	4176
	8	28	294	1542	30364	46178	60342	66183	68529	62383	37529	39921	35544	15575	10406	12684	6082	5610	4916
	4	30	382	1582	24336	37352	49212	61729	65071	59853	38043	40524	36110	16933	11426	14265	8080	7452	6290
eCISp4_C	4	178	1400	2400	33499	42240	51191	62735	65459	57414	31949	33405	29698	13490	8828	11122	5886	5008	4416
	10	120	1044	2644	48751	62973	74453	68385	70318	61534	30378	32089	28015	10202	6442	7468	3144	2522	2076
	4	136	1188	2860	73899	89419	92370	69404	71433	63882	33573	35248	30314	9438	5684	6464	2586	2110	1882
eCISp3_A	6	8	8	48	716	866	960	978	1002	858	612	650	550	258	170	200	92	82	64
	8	12	24	46	620	826	930	1098	1142	1010	724	776	684	348	228	320	138	98	98
	8	2	22	26	570	822	902	1052	1220	1022	814	876	708	424	264	340	162	156	106
eCISp3_B	4	8	10	30	516	802	930	1162	1144	1156	932	984	922	482	360	398	194	172	138
	8	6	8	18	556	806	998	1216	1260	1228	904	1038	918	454	290	376	214	146	136
	14	6	12	24	436	650	772	1076	1132	1034	786	854	818	482	312	344	188	180	138
eCISp3_C	6	8	8	38	840	1066	1176	1172	1204	1076	784	872	778	362	262	314	150	124	116
	4	12	24	28	702	1028	1030	986	990	930	756	866	818	364	236	290	136	104	104
	6	14	26	54	946	1086	1102	1024	1024	1018	760	862	780	296	206	234	76	64	50
empty vector	8	16	6	12	218	382	458	446	514	504	280	312	276	118	96	126	50	40	18
	8	12	10	8	274	368	444	430	500	476	278	264	250	128	102	106	52	62	38
	12	18	12	14	308	342	388	380	446	440	322	342	312	140	106	130	66	58	50
HrdBp	6	22	54	270	10858	16401	18313	13012	14403	14697	9438	10108	8906	5404	4004	5188	2860	2616	2366
	8	28	62	340	11722	17135	19905	15643	17303	17047	10876	11304	10498	5956	4496	5760	3016	2814	2474
	4	20	52	240	10924	17461	21682	15981	17237	17303	12774	12940	11980	6940	5274	6432	3758	3542	3278
RedDp	4	8	10	16	8168	15299	21034	28221	43529	49010	33843	37350	32951	10232	6754	6856	1896	1414	1062
	8	8	12	18	2944	7620	11616	15415	21600	25901	28776	34083	31879	14939	10098	12396	4454	3694	2984
	2	6	8	24	6474	12632	18989	23182	34778	40320	29694	33645	29434	9602	6170	6864	1970	1408	1166

## Sheet: Supplementary Fig. 4a-4c
Supplementary Figure 4
The Sco ATPase deletion mutant strain exhibits reduced cell death during hyphal differentiation.
4a	48 hr					4b	54 hr					4c	74 hr
	Live/dead ratio [SYTO9/PI]			Pellet diameter [µm]			Live/dead ratio [SYTO9/PI]			Pellet diameter [µm]			Live/dead ratio [SYTO9/PI]			Pellet diameter [µm]
	WT	ΔATPase		WT	ΔATPase		WT	ΔATPase		WT	ΔATPase		WT	ΔATPase		WT	ΔATPase
	1.19232	0.310585		61	75		0.481303	5.74475		146.3	92		0.353994	1.0373		351	72
	1.64349	0.563564		46	55		0.681377	3.36549		68.17	94.64		0.877276	1.04529		158	55
	0.321888	0.702295		55	90		0.590686	2.5772		96.09	105.83		1.20915	0.666429		137	65
	0.677798	1.4278		38	74		0.316814	1.6908		92.81	69.96		1.06422	0.331275		157	42
	1.90712	0.445229		70	252		0.356993	1.92076		143.98	69.3		0.472466	1.63195		219	81
	2.1622	0.354576		38	62		1.99813	0.745993		63.46	88.57		0.865193	2.82471		367	77
	1.81051	0.579995		50	65		1.55127	0.639531		65.88	58.11		0.563995	0.692953		300	93
	1.06926	1.99578		71	39		0.647585	1.5816		54.17	53.75		0.561169	0.857737		324.7	60
	0.918498	0.613643		46	88		1.24595	1.44652		66.2	79.35		1.74996	0.693795		122	59
	0.618854	0.396969		34	49		0.611113	1.76643		140.77	63.76		1.14061	0.417972		169.77	62
	0.740996	0.434785		22	57		0.862923	1.12626		133.26	110.37		1.06087	1.24271		143	83
	0.319341	0.523625		97	67		0.716964	2.05897		154.68	44.95		1.58537	0.975173		83	112
	0.505636	1.24462		76	115		0.56919	1.91684		92.52	49.44		1.28451	0.758997		217.94	79
	0.413736	0.723331		83	93		0.412155	1.44976		83.64	57.85		1.0673	0.679265		115	123
	0.794585	1.39385		125	79		0.385243	1.88654		98.66	56.82		0.805342	0.748968		166	97
	0.509555	0.96979		100	72		0.537122	2.12732		120.88	86.65		0.697579	0.689436		217	111
	0.353708	0.800745		137	100		0.512891	1.45138		80.31	64.99		0.447855	0.468454		126	83
	0.721282	1.43195		99	92		0.533329	2.12181		156.7	72.67		0.631416	0.852759		208	87
	0.950143	0.695728		104	119		0.534703	1.45748		116	80.36		0.260605	0.477489		223	107
	1.17377	0.818565		72	65		0.792707	0.811579		187	75.88		0.919489	1.71567		142	97
	0.705544	0.637181		78	96		0.551412	0.659634		118.66	90.64		0.477869	1.52397		188	98
	0.607796	1.24784		124	104		2.02709	0.654671		91.05	60.52		0.427965	0.77382		183	113
	0.497463	0.57707		46	73		0.774159	1.95972		47	65.4		0.909628	0.60508		104	89
	0.826658	0.585842		101	64		0.499053	1.36735		73.53	51.63		0.629462	2.10124		216	72
	0.577166	0.681864		57	116		2.01471	0.562895		78.8	65.88		0.691762	1.07959		112	105
	0.927211	0.68614		92	118		0.667159	0.933546		99.68	45.07		0.35515	0.945498		98	107
	1.29695	0.505008		46	70		0.668273	0.927088		152.35	81.48		0.7692	1.13957		227	56
	1.05233	1.26454		77	78		0.523639	2.82605		194.44	54.32		0.478281	1.40219		175	87
	1.17911	0.967541		66	92		0.509174	1.12978		197.3	87.87			1.37462		235	97
	1.85601			76			1.03138	2.26639		118.91	97.27			2.02199		201	98
	0.702611			94			1.08762	1.43526		80.19	62.72			1.08654		125	88
	0.693734			102			0.590171	2.48601		209.55	51.14			1.04568		202	80
	0.612189			137			0.425073	2.59344		141.21	44.43			2.22822		110	66
	0.66702			121			0.469742	2.5261		130.95	80.71					71	65
	0.909375			73			0.449902	1.36138		99.27	81.52					222	103
	0.88552			68			0.480566	2.00606		290.03	45.29					105
	0.784712			113			1.05301	1.31283		255	92.09					174
								1.54192			108.5					133
								1.9515			42.21					142
								1.63641			70.95					99
								2.3259			80.69					292
								0.81145			68.28
								0.711589			44.65
								1.38486			68.042
								1.11967			107.22
								0.665449			78.74
								0.947715			65.33
								0.785078			90.49
								2.22221			88.25
								2.57211			45.42
								1.38625			40.89
								0.49498			83.49
								1.29432			72.6
								1.46162			45.77
								2.29229			74.08
								1.46108			95.81
								1.31926			51.45
								0.99391			111.67
								1.21683			109.77
								1.21769			39.74
								1.82431			73.59
								1.20806			49.06
								1.15521			60.99
								0.551565			120.73
								1.4084			75.2
								0.722453			40.82
								0.945161			35.61
								1.00289			67.2
								1.1934			96.75
								0.87367			81.02

## Sheet: Supplementary Fig. 5
Supplementary Figure 5
Growth curve for WT Sco and eCIS-deficient mutant strains.
		Log O.D600
	Time [hr]:	18	20	22	24	40	42	46	48	70
	Strain
	WT_A	-1.3279	-1.25181	-1.10791	-0.987163	-0.365523	-0.308919	-0.221849	-0.207608	-0.150581
	WT_B	-1.46852	-1.33724	-1.18046	-0.9914	-0.360514	-0.337242	-0.266001	-0.229148	-0.171985
	WT_C	-1.50864	-1.31876	-1.16749	-1.01323	-0.36251	-0.305395	-0.252588	-0.21467	-0.164309
	ΔTS1_A	-1.13668	-0.954677	-0.841638	-0.707744	-0.391474	-0.375718	-0.368556	-0.366532	-0.354578
	ΔTS1_B	-1.09151	-0.906578	-0.818156	-0.667562	-0.337242	-0.310691	-0.279841	-0.276544	-0.270026
	ΔTS1_C	-1.07058	-0.943095	-0.853872	-0.728158	-0.379864	-0.359519	-0.319664	-0.327902	-0.341035
	ΔTS2_A	-1.10791	-1	-0.88941	-0.764472	-0.345823	-0.316953	-0.280669	-0.274088	-0.262013
	ΔTS2_B	-1.35655	-1.13668	-1	-0.829738	-0.306273	-0.258061	-0.224754	-0.221849	-0.213959
	ΔTS2_C	-1.25964	-1.11919	-0.978811	-0.818156	-0.368556	-0.327902	-0.29073	-0.279841	-0.260428
	ΔBP1_A	-1.63827	-1.38722	-1.18709	-1.02687	-0.381952	-0.307153	-0.282329	-0.274905	-0.266001
	ΔBP1_B	-1.37675	-1.284	-1.11351	-0.943095	-0.459671	-0.429457	-0.39794	-0.387216	-0.332547
	ΔBP1_C	-1.48149	-1.39794	-1.11919	-0.978811	-0.385103	-0.310691	-0.247952	-0.244125	-0.223299
	ΔBP2_A	-1.30103	-1.22185	-1.07058	-0.812479	-0.381952	-0.349692	-0.305395	-0.283997	-0.232102
	ΔBP2_B	-1.35655	-1.19382	-1.02687	-0.835647	-0.417937	-0.38405	-0.35164	-0.337242	-0.322393
	ΔBP2_C	-1.17393	-1.08092	-0.928118	-0.815309	-0.205512	-0.179142	-0.145694	-0.154902	-0.149354

## Sheet: Supplementary Fig. 6b
Supplementary Figure 6b
eCIS mutants exhibit decreased actinorhodin production in minimal media
	Quantification of total actinorhodin production
		O.D640 normalized to cell weight
	Time [hr]:	18	24	41	49	65	70	94
	WT_A	2.28758	0.877193	7.64706	4.16949	7.16332	14.4251	11.9211
	WT_B	1.6055	1.2782	6.07362	4.66942	10.1695	14.3439	23.2852
	WT_C	1.40969	1.04895	3.18386	4.11321	18.4112	19.5506	10.4037
	ΔTS_A	3.30579	0.277778	0.523256	2.22826	1.51376	1.58654	8.45912
	ΔTS_B	2.16216	0.272727	0.170455	1.50685	1.5534	7.47573	12.4
	ΔTS_C	3.27273	0.779817	0.484076	1.83333	2.375	8.45238	4.98871
